# Supplementary material for: Leveraging basecaller’s move table to generate a lightweight k-mer model for nanopore sequencing analysis
Source: Bioinformatics. 2025 Mar 14;41(4):btaf111. doi: 10.1093/bioinformatics/btaf111 (PMC11964489; doi:10.1093/bioinformatics/btaf111)
Supplement: btaf111_Supplementary_Data [file btaf111_supplementary_data.zip]

Archive with 1 entries (1 files):
- Supplementary Note 1.pdf
